# Supplementary material for: Deciphering the Multi-Chromosomal Mitochondrial Genome of Populus simonii
Source: Front Plant Sci. 2022 Jun 15;13:914635. doi: 10.3389/fpls.2022.914635 (PMC9240471; doi:10.3389/fpls.2022.914635)
Supplement: Supplementary file 8 [file Table_6.XLSX]

## Sheet: Table S6
Table S6. Number of SSR motifs in nine Malpighiales mitogenomes
Species	Motif type
	Monomer	Dimer	Trimer	Tetramer	Pentamer	Hexamer	Total
P. simonii	296	273	29	89	16	5	708
P. alba	312	292	27	92	16	3	742
P. davidiana	283	265	25	81	15	2	671
P. tremula	289	269	25	83	15	5	686
S. suchowensis	234	211	23	69	9	3	549
S. brachista	225	194	22	64	9	2	516
M. esculenta	264	219	25	75	16	1	600
P. edulis	232	239	28	65	14	0	578
R. communis	264	161	19	50	3	1	498
